# Supplementary material for: Tissue- and Condition-Specific Biosynthesis of Ascorbic Acid in Glycine max L.: Insights from Genome-Wide Analyses of Pathway-Encoding Genes, Expression Profiling, and Mass Fraction Determination
Source: Int J Mol Sci. 2025 May 14;26(10):4678. doi: 10.3390/ijms26104678 (PMC12111785; doi:10.3390/ijms26104678)
Supplement: Supplementary file 1 [file ijms-26-04678-s001.zip]

Archive with 7 entries (7 files):
- Suppl. Table S1.pdf
- Suppl. Table S2.pdf
- Suppl. Table S3.pdf
- Suppl. Table S4.pdf
- Suppl. Table S5.pdf
- Suppl. Table S6.pdf
- Suppl. Table S7.pdf
